# Supplementary material for: Quorum Quenchers from Reynoutria japonica in the Battle against Methicillin-Resistant Staphylococcus aureus (MRSA)
Source: Molecules. 2023 Mar 14;28(6):2635. doi: 10.3390/molecules28062635 (PMC10056526; doi:10.3390/molecules28062635)
Supplement: Supplementary file 1 [file molecules-28-02635-s001.zip]

Archive with 1 entries (1 files):
- molecules-2231875-supplementary.docx
